# Supplementary material for: ﻿Two new species of Samsoniella (Cordycipitaceae, Hypocreales) from the Mayao River Valley, Guizhou, China
Source: MycoKeys. 2023 Sep 15;99:209–26. doi: 10.3897/mycokeys.99.109961 (PMC10517413; doi:10.3897/mycokeys.99.109961)
Supplement: XML Treatment for Samsoniella vallis [file mycokeys.99.109961-treatment2.xml]

<!DOCTYPE tp:taxon-treatment
  PUBLIC "-//TaxonX//DTD Taxonomic Treatment Publishing DTD v0 20100105//EN" "tax-treatment-NSO.dtd">
<tp:taxon-treatment xmlns:tp="http://www.plazi.org/taxpub"><tp:treatment-meta><kwd-group><label>Taxon classification</label><kwd>
                <named-content content-type="kingdom">Fungi</named-content>
              </kwd><kwd>
                <named-content content-type="order">Hypocreales</named-content>
              </kwd><kwd>
                <named-content content-type="family">Cordycipitaceae</named-content>
              </kwd></kwd-group><mixed-citation publication-type="journal"><person-group><name><surname>Chen</surname><given-names>Wan-Hao</given-names></name><name><surname>Liang</surname><given-names>Jian-Dong</given-names></name><name><surname>Ren</surname><given-names>Xiu-Xiu</given-names></name><name><surname>Zhao</surname><given-names>Jie-Hong</given-names></name><name><surname>Han</surname><given-names>Yan-Feng</given-names></name></person-group><article-title>﻿Two new species of <italic><tp:taxon-name><tp:taxon-name-part taxon-name-part-type="genus" reg="Samsoniella">Samsoniella</tp:taxon-name-part></tp:taxon-name></italic> (<tp:taxon-name><tp:taxon-name-part taxon-name-part-type="family">Cordycipitaceae</tp:taxon-name-part></tp:taxon-name>, <tp:taxon-name><tp:taxon-name-part taxon-name-part-type="order">Hypocreales</tp:taxon-name-part></tp:taxon-name>) from the Mayao River Valley, Guizhou, China</article-title><source>MycoKeys</source><day>15</day><month>09</month><year>2023</year><volume>99</volume><fpage>209</fpage><lpage>226</lpage><pub-id pub-id-type="doi">10.3897/mycokeys.99.109961</pub-id></mixed-citation></tp:treatment-meta><tp:nomenclature><label>﻿</label><tp:taxon-name>
              <object-id xmlns:xlink="http://www.w3.org/1999/xlink" content-type="arpha" xlink:type="simple">72AC4F73-B0B2-5558-8567-BE546FF52AF1</object-id>
              <tp:taxon-name-part taxon-name-part-type="genus" reg="Samsoniella">Samsoniella</tp:taxon-name-part>
              <tp:taxon-name-part taxon-name-part-type="species" reg="vallis">vallis</tp:taxon-name-part>
              <object-id xmlns:xlink="http://www.w3.org/1999/xlink" content-type="mycobank" xlink:type="simple">847493</object-id>
            </tp:taxon-name><tp:taxon-authority>W.H. Chen, Y.F. Han &amp; J.D. Liang</tp:taxon-authority><tp:taxon-status xmlns:xlink="http://www.w3.org/1999/xlink" xlink:type="simple">sp. nov.</tp:taxon-status><xref ref-type="fig" rid="F4">Fig. 4</xref></tp:nomenclature><tp:treatment-sec sec-type="material" id="SECID0E6RDI"><title>Type.</title><p>China, Guizhou, Qiannan Buyei and Miao Autonomous Prefecture, Duyun City, Mayao River Valley (<named-content xmlns:xlink="http://www.w3.org/1999/xlink" content-type="dwc:verbatimCoordinates" xlink:type="simple"><named-content content-type="geo-json" specific-use="{&#34;type&#34;:&#34;Point&#34;,&#34;coordinates&#34;:[107.388044,26.368993]}" id="NCID0EISDI" xlink:type="simple">26°22'8.3748"N, 107°23'16.96"E</named-content></named-content>). On a pupa (<tp:taxon-name><tp:taxon-name-part taxon-name-part-type="order">Lepidoptera</tp:taxon-name-part></tp:taxon-name>) clinging to fallen leaves, 30 July 2022, Wanhao Chen, <named-content xmlns:xlink="http://www.w3.org/1999/xlink" content-type="dwc:institutional_code" xlink:title="Herbarium of Guizhou Agricultural College" xlink:href="http://grbio.org/institution/guizhou-agricultural-college" xlink:type="simple">GZAC</named-content> DY0724 (holotype), ex-type living cultures, DY07241.</p></tp:treatment-sec><tp:treatment-sec sec-type="description" id="SECID0EXSDI"><title>Description.</title><p>Synnemata arising from every part of the body of the pupa host. Synnemata erect, usually irregularly branched at the apex, conidia in abundance at the apex. Colonies on <abbrev xmlns:xlink="http://www.w3.org/1999/xlink" xlink:title="potato dextrose agar" id="ABBRID0E4SDI" xlink:type="simple">PDA</abbrev>, attaining a diameter of 31–37 mm after 14 days at 25 °C, white, consisting of a basal felt, floccose hyphal overgrowth; reverse yellowish. Hyphae septate, hyaline, smooth-walled, 2.1–3.0 μm wide. Conidiophores hyaline, smooth-walled, with single phialide or whorls of 2–4 phialides or verticillium-like from hyphae directly, 11.3–22.1 × 1.3–1.4 μm. Phialides cylindrical to ellipsoidal, somewhat inflated base, 7.2–8.1 × 2.8–3.2 μm, tapering to a thin neck. Conidia hyaline, smooth-walled, fusiform to ellipsoidal, 2.3–3.1 × 1.5–2.1 μm, forming divergent and basipetal chains. Sexual state not observed.</p><fig id="F4" position="float" orientation="portrait"><object-id xmlns:xlink="http://www.w3.org/1999/xlink" content-type="doi" xlink:type="simple">10.3897/mycokeys.99.109961.figure4</object-id><object-id xmlns:xlink="http://www.w3.org/1999/xlink" content-type="arpha" xlink:type="simple">8068CBB5-63E8-54AA-B700-51CA50983924</object-id><label>Figure 4.</label><caption><p><italic><tp:taxon-name><tp:taxon-name-part taxon-name-part-type="genus" reg="Samsoniella">Samsoniella</tp:taxon-name-part><tp:taxon-name-part taxon-name-part-type="species" reg="vallis">vallis</tp:taxon-name-part></tp:taxon-name></italic><bold>A</bold> infected pupa (<tp:taxon-name><tp:taxon-name-part taxon-name-part-type="order">Lepidoptera</tp:taxon-name-part></tp:taxon-name>) <bold>B, C</bold><abbrev xmlns:xlink="http://www.w3.org/1999/xlink" xlink:title="potato dextrose agar" id="ABBRID0E4TDI" xlink:type="simple">PDA</abbrev> culture plate showing top (<bold>B</bold>) and reverse (<bold>C</bold>) sides of the colony <bold>D–M</bold> phialides and conidia. Scale bars: 10 mm (<bold>B, C</bold>); 10 μm (<bold>D–M</bold>).</p></caption><graphic xmlns:xlink="http://www.w3.org/1999/xlink" xlink:href="mycokeys-99-209-g004.jpg" position="float" orientation="portrait" xlink:type="simple" id="oo_906243.jpg"><uri content-type="original_file" xlink:type="simple">https://binary.pensoft.net/fig/906243</uri></graphic></fig></tp:treatment-sec><tp:treatment-sec sec-type="host" id="SECID0EQUDI"><title>Host.</title><p>Pupa (<tp:taxon-name><tp:taxon-name-part taxon-name-part-type="order">Lepidoptera</tp:taxon-name-part></tp:taxon-name>).</p></tp:treatment-sec><tp:treatment-sec sec-type="etymology" id="SECID0E2UDI"><title>Etymology.</title><p>Referring to its location in Mayao River Valley.</p></tp:treatment-sec><tp:treatment-sec sec-type="material" id="SECID0EAVDI"><title>Additional material examined.</title><p>China, Guizhou, Qiannan Buyei and Miao Autonomous Prefecture, Duyun City, Mayao River Valley (<named-content xmlns:xlink="http://www.w3.org/1999/xlink" content-type="dwc:verbatimCoordinates" xlink:type="simple"><named-content content-type="geo-json" specific-use="{&#34;type&#34;:&#34;Point&#34;,&#34;coordinates&#34;:[107.388044,26.368993]}" id="NCID0EJVDI" xlink:type="simple">26°22'8.3748"N, 107°23'16.96"E</named-content></named-content>). On a pupa (<tp:taxon-name><tp:taxon-name-part taxon-name-part-type="order">Lepidoptera</tp:taxon-name-part></tp:taxon-name>) clinging to fallen leaves, 30 July 2022, Wanhao Chen, DY07242 (living culture); China, Guizhou, Qiannan Buyei and Miao Autonomous Prefecture, Duyun City, Mayao River Valley (<named-content xmlns:xlink="http://www.w3.org/1999/xlink" content-type="dwc:verbatimCoordinates" xlink:type="simple"><named-content content-type="geo-json" specific-use="{&#34;type&#34;:&#34;Point&#34;,&#34;coordinates&#34;:[107.388044,26.368993]}" id="NCID0EWVDI" xlink:type="simple">26°22'8.3748"N, 107°23'16.96"E</named-content></named-content>). On a pupa (<tp:taxon-name><tp:taxon-name-part taxon-name-part-type="order">Lepidoptera</tp:taxon-name-part></tp:taxon-name>) clinging to fallen leaves, 4 September 2021, Wanhao Chen, <named-content xmlns:xlink="http://www.w3.org/1999/xlink" content-type="dwc:institutional_code" xlink:title="Herbarium of Guizhou Agricultural College" xlink:href="http://grbio.org/institution/guizhou-agricultural-college" xlink:type="simple">GZAC</named-content> DY09109 (specimen), DY091091 and DY091092 (living culture). On a pupa (<tp:taxon-name><tp:taxon-name-part taxon-name-part-type="order">Lepidoptera</tp:taxon-name-part></tp:taxon-name>) clinging to fallen leaves, 4 September 2021, Wanhao Chen, <named-content xmlns:xlink="http://www.w3.org/1999/xlink" content-type="dwc:institutional_code" xlink:title="Herbarium of Guizhou Agricultural College" xlink:href="http://grbio.org/institution/guizhou-agricultural-college" xlink:type="simple">GZAC</named-content> DY0909 (specimen).</p></tp:treatment-sec><tp:treatment-sec sec-type="remarks" id="SECID0EPWDI"><title>Remarks.</title><p><italic><tp:taxon-name><tp:taxon-name-part taxon-name-part-type="genus" reg="Samsoniella">Samsoniella</tp:taxon-name-part><tp:taxon-name-part taxon-name-part-type="species" reg="vallis">vallis</tp:taxon-name-part></tp:taxon-name></italic> was easily identified as <italic><tp:taxon-name><tp:taxon-name-part taxon-name-part-type="genus" reg="Samsoniella">Samsoniella</tp:taxon-name-part></tp:taxon-name></italic>, based on the BLASTn result in NCBI and the phylogenetic analysis of the combined datasets (<abbrev xmlns:xlink="http://www.w3.org/1999/xlink" xlink:title="internal transcribed spacer" id="ABBRID0EHXDI" xlink:type="simple">ITS</abbrev>, <abbrev xmlns:xlink="http://www.w3.org/1999/xlink" xlink:title="large subunit ribosomal" id="ABBRID0ELXDI" xlink:type="simple">LSU</abbrev>, <italic><abbrev xmlns:xlink="http://www.w3.org/1999/xlink" xlink:title="RNA polymerase II largest subunit" id="ABBRID0EQXDI" xlink:type="simple">RPB1</abbrev></italic>, <italic>RPB2</italic> and <italic><abbrev xmlns:xlink="http://www.w3.org/1999/xlink" xlink:title="translation elongation factor 1 alpha" id="ABBRID0EXXDI" xlink:type="simple">TEF</abbrev></italic>) (Fig. <xref ref-type="fig" rid="F1">1</xref>) and clustered with <italic><tp:taxon-name><tp:taxon-name-part taxon-name-part-type="genus" reg="Samsoniella">S.</tp:taxon-name-part><tp:taxon-name-part taxon-name-part-type="species" reg="aurantia">aurantia</tp:taxon-name-part></tp:taxon-name></italic> in a clade. However, it is distinguished from <italic><tp:taxon-name><tp:taxon-name-part taxon-name-part-type="genus" reg="Samsoniella">S.</tp:taxon-name-part><tp:taxon-name-part taxon-name-part-type="species" reg="aurantia">aurantia</tp:taxon-name-part></tp:taxon-name></italic> (phialides: 5–13 × 2–3 μm; conidia: fusiform or oval, 2–4 × 1–2 μm) by shorter phialides, smaller fusiform to ellipsoidal conidia. Comparing with the typical characteristics of the known species and the keys of <italic><tp:taxon-name><tp:taxon-name-part taxon-name-part-type="genus" reg="Samsoniella">Samsoniella</tp:taxon-name-part></tp:taxon-name></italic> species (<xref ref-type="bibr" rid="B32">Wang et al. 2022</xref>), <italic><tp:taxon-name><tp:taxon-name-part taxon-name-part-type="genus" reg="Samsoniella">S.</tp:taxon-name-part><tp:taxon-name-part taxon-name-part-type="species" reg="vallis">vallis</tp:taxon-name-part></tp:taxon-name></italic> has a close relationship with <italic><tp:taxon-name><tp:taxon-name-part taxon-name-part-type="genus" reg="Samsoniella">S.</tp:taxon-name-part><tp:taxon-name-part taxon-name-part-type="species" reg="coccinellidicola">coccinellidicola</tp:taxon-name-part></tp:taxon-name></italic> and <italic><tp:taxon-name><tp:taxon-name-part taxon-name-part-type="genus" reg="Samsoniella">S.</tp:taxon-name-part><tp:taxon-name-part taxon-name-part-type="species" reg="sinensis">sinensis</tp:taxon-name-part></tp:taxon-name></italic> by absence of sexual state, presence of synnemata and irregularly branched, moderate growth of colony. However, it is distinguished from <italic><tp:taxon-name><tp:taxon-name-part taxon-name-part-type="genus" reg="Samsoniella">S.</tp:taxon-name-part><tp:taxon-name-part taxon-name-part-type="species" reg="coccinellidicola">coccinellidicola</tp:taxon-name-part></tp:taxon-name></italic> (phialides: 6.0–14.1 × 1.0–2.0 μm; conidia: fusiform or oval; host, adults of <tp:taxon-name><tp:taxon-name-part taxon-name-part-type="family">Coccinellidae</tp:taxon-name-part></tp:taxon-name>) by shorter phialides, fusiform to ellipsoidal conidia and its pupa host and distinguished from <italic><tp:taxon-name><tp:taxon-name-part taxon-name-part-type="genus" reg="Samsoniella">S.</tp:taxon-name-part><tp:taxon-name-part taxon-name-part-type="species" reg="sinensis">sinensis</tp:taxon-name-part></tp:taxon-name></italic> (phialides: 5.6–9.3 × 1.5–2.1 μm, conidia: spherical, elliptical or fusiform) by fusiform to ellipsoidal conidia and shorter phialides.</p></tp:treatment-sec><tp:treatment-sec><!--Section generated to contain objects referenced in tp:taxon-treatment.--><fig id="F1" position="float" orientation="portrait"><object-id xmlns:xlink="http://www.w3.org/1999/xlink" content-type="doi" xlink:type="simple">10.3897/mycokeys.99.109961.figure1</object-id><object-id xmlns:xlink="http://www.w3.org/1999/xlink" content-type="arpha" xlink:type="simple">1C31DE21-B679-5CD2-AF39-5974991F0058</object-id><label>Figure 1.</label><caption><p>Phylogenetic relationships amongst the new strains and their allies based on multigene dataset (<abbrev xmlns:xlink="http://www.w3.org/1999/xlink" xlink:title="internal transcribed spacer" id="ABBRID0ETBDI" xlink:type="simple">ITS</abbrev>, <abbrev xmlns:xlink="http://www.w3.org/1999/xlink" xlink:title="large subunit ribosomal" id="ABBRID0EXBDI" xlink:type="simple">LSU</abbrev>, <italic><abbrev xmlns:xlink="http://www.w3.org/1999/xlink" xlink:title="RNA polymerase II largest subunit" id="ABBRID0E3BDI" xlink:type="simple">RPB1</abbrev></italic>, <italic>RPB2</italic> and <italic><abbrev xmlns:xlink="http://www.w3.org/1999/xlink" xlink:title="translation elongation factor 1 alpha" id="ABBRID0EDCDI" xlink:type="simple">TEF</abbrev></italic>). Statistical support values (≥ 70%/0.70) are shown at the nodes for <abbrev xmlns:xlink="http://www.w3.org/1999/xlink" xlink:title="maximum likelihood" id="ABBRID0EHCDI" xlink:type="simple">ML</abbrev> bootstrap support/<abbrev xmlns:xlink="http://www.w3.org/1999/xlink" xlink:title="Bayesian inference" id="ABBRID0ELCDI" xlink:type="simple">BI</abbrev> posterior probabilities. The new strains or species are in bold type.</p></caption><graphic xmlns:xlink="http://www.w3.org/1999/xlink" xlink:href="mycokeys-99-209-g001.jpg" position="float" orientation="portrait" xlink:type="simple" id="oo_906240.jpg"><uri content-type="original_file" xlink:type="simple">https://binary.pensoft.net/fig/906240</uri></graphic></fig></tp:treatment-sec><ref-list><ref id="B32"><mixed-citation xmlns:xlink="http://www.w3.org/1999/xlink" xlink:type="simple"><person-group><name name-style="western"><surname>Wang</surname><given-names>Z</given-names></name><name name-style="western"><surname>Wang</surname><given-names>Y</given-names></name><name name-style="western"><surname>Dong</surname><given-names>Q</given-names></name><name name-style="western"><surname>Fan</surname><given-names>Q</given-names></name><name name-style="western"><surname>Dao</surname><given-names>VM</given-names></name><name name-style="western"><surname>Yu</surname><given-names>H</given-names></name></person-group> (<year>2022</year>) Morphological and phylogenetic characterization reveals five new species of <italic><tp:taxon-name><tp:taxon-name-part taxon-name-part-type="genus">Samsoniella</tp:taxon-name-part></tp:taxon-name></italic> (<tp:taxon-name><tp:taxon-name-part taxon-name-part-type="family">Cordycipitaceae</tp:taxon-name-part></tp:taxon-name>, <tp:taxon-name><tp:taxon-name-part taxon-name-part-type="order">Hypocreales</tp:taxon-name-part></tp:taxon-name>). Journal of <tp:taxon-name><tp:taxon-name-part taxon-name-part-type="kingdom">Fungi</tp:taxon-name-part></tp:taxon-name> 8(7): е747. <ext-link xlink:href="10.3390/jof8070747" ext-link-type="doi" xlink:type="simple">https://doi.org/10.3390/jof8070747</ext-link></mixed-citation></ref></ref-list></tp:taxon-treatment>
