# Supplementary material for: ﻿Two new species of Samsoniella (Cordycipitaceae, Hypocreales) from the Mayao River Valley, Guizhou, China
Source: MycoKeys. 2023 Sep 15;99:209–26. doi: 10.3897/mycokeys.99.109961 (PMC10517413; doi:10.3897/mycokeys.99.109961)
Supplement: XML Treatment for Samsoniella haniana [file mycokeys.99.109961-treatment3.xml]

<!DOCTYPE tp:taxon-treatment
  PUBLIC "-//TaxonX//DTD Taxonomic Treatment Publishing DTD v0 20100105//EN" "tax-treatment-NSO.dtd">
<tp:taxon-treatment xmlns:tp="http://www.plazi.org/taxpub"><tp:treatment-meta><kwd-group><label>Taxon classification</label><kwd>
                <named-content content-type="kingdom">Fungi</named-content>
              </kwd><kwd>
                <named-content content-type="order">Hypocreales</named-content>
              </kwd><kwd>
                <named-content content-type="family">Cordycipitaceae</named-content>
              </kwd></kwd-group><mixed-citation publication-type="journal"><person-group><name><surname>Chen</surname><given-names>Wan-Hao</given-names></name><name><surname>Liang</surname><given-names>Jian-Dong</given-names></name><name><surname>Ren</surname><given-names>Xiu-Xiu</given-names></name><name><surname>Zhao</surname><given-names>Jie-Hong</given-names></name><name><surname>Han</surname><given-names>Yan-Feng</given-names></name></person-group><article-title>﻿Two new species of <italic><tp:taxon-name><tp:taxon-name-part taxon-name-part-type="genus" reg="Samsoniella">Samsoniella</tp:taxon-name-part></tp:taxon-name></italic> (<tp:taxon-name><tp:taxon-name-part taxon-name-part-type="family">Cordycipitaceae</tp:taxon-name-part></tp:taxon-name>, <tp:taxon-name><tp:taxon-name-part taxon-name-part-type="order">Hypocreales</tp:taxon-name-part></tp:taxon-name>) from the Mayao River Valley, Guizhou, China</article-title><source>MycoKeys</source><day>15</day><month>09</month><year>2023</year><volume>99</volume><fpage>209</fpage><lpage>226</lpage><pub-id pub-id-type="doi">10.3897/mycokeys.99.109961</pub-id></mixed-citation></tp:treatment-meta><tp:nomenclature><label>﻿</label><tp:taxon-name>
              <object-id xmlns:xlink="http://www.w3.org/1999/xlink" content-type="arpha" xlink:type="simple">B9DF58D0-7DDF-5BEF-9C95-B07240D0727F</object-id>
              <tp:taxon-name-part taxon-name-part-type="genus" reg="Samsoniella">Samsoniella</tp:taxon-name-part>
              <tp:taxon-name-part taxon-name-part-type="species" reg="haniana">haniana</tp:taxon-name-part>
            </tp:taxon-name><tp:taxon-authority>Hong Yu bis, Yao Wang &amp; Z.Q. Wang, in Wang, Wang, Dong, Fan, Dao &amp; Yu, Journal of Fungi 8: 20, 2022</tp:taxon-authority><xref ref-type="fig" rid="F5">Fig. 5</xref></tp:nomenclature><tp:treatment-sec sec-type="description" id="SECID0EL3DI"><title>Description.</title><p>Synnemata arising from every part of the body of the pupa host. Synnemata erect, usually irregularly branched at the apex, <italic><tp:taxon-name><tp:taxon-name-part taxon-name-part-type="genus" reg="Isaria">Isaria</tp:taxon-name-part></tp:taxon-name></italic>-like morph producing a mass of conidia at the branch apex, powdery and floccose. Colonies on <abbrev xmlns:xlink="http://www.w3.org/1999/xlink" xlink:title="potato dextrose agar" id="ABBRID0EY3DI" xlink:type="simple">PDA</abbrev>, attaining a diameter of 32–35 mm after 14 days at 25 °C, white, consisting of a basal felt, floccose hyphal overgrowth; reverse yellowish. Hyphae septate, hyaline, smooth-walled, 1.3–1.8 μm wide. Conidiophores hyaline, smooth-walled, with single phialide or whorls of 2–8 phialides or verticillium-like from hyphae directly, 16.1–23.9 × 1.7–2.2 μm. Phialides consisting of a cylindrical to ellipsoidal, somewhat inflated base, 5.0–6.9 × 1.8–2.5 μm, tapering to a thin neck. Conidia hyaline, smooth-walled, fusiform to subglobose, 1.7–3.4 × 1.7–2.1 μm, forming divergent and basipetal chains. Sexual state not observed.</p><fig id="F5" position="float" orientation="portrait"><object-id xmlns:xlink="http://www.w3.org/1999/xlink" content-type="doi" xlink:type="simple">10.3897/mycokeys.99.109961.figure5</object-id><object-id xmlns:xlink="http://www.w3.org/1999/xlink" content-type="arpha" xlink:type="simple">F7526150-A51E-5C3E-8F6F-74DABAD69C92</object-id><label>Figure 5.</label><caption><p><italic><tp:taxon-name><tp:taxon-name-part taxon-name-part-type="genus" reg="Samsoniella">Samsoniella</tp:taxon-name-part><tp:taxon-name-part taxon-name-part-type="species" reg="haniana">haniana</tp:taxon-name-part></tp:taxon-name></italic><bold>A</bold> infected pupa (<tp:taxon-name><tp:taxon-name-part taxon-name-part-type="order">Lepidoptera</tp:taxon-name-part></tp:taxon-name>) <bold>B, C</bold><abbrev xmlns:xlink="http://www.w3.org/1999/xlink" xlink:title="potato dextrose agar" id="ABBRID0EY4DI" xlink:type="simple">PDA</abbrev> culture plate showing top (<bold>B</bold>) and reverse (<bold>C</bold>) sides of the colony <bold>D–I</bold> phialides and conidia. Scale bars: 10 mm (<bold>B, C</bold>); 10 μm (<bold>D–I</bold>).</p></caption><graphic xmlns:xlink="http://www.w3.org/1999/xlink" xlink:href="mycokeys-99-209-g005.jpg" position="float" orientation="portrait" xlink:type="simple" id="oo_906244.jpg"><uri content-type="original_file" xlink:type="simple">https://binary.pensoft.net/fig/906244</uri></graphic></fig></tp:treatment-sec><tp:treatment-sec sec-type="host" id="SECID0EL5DI"><title>Host.</title><p>Pupa (<tp:taxon-name><tp:taxon-name-part taxon-name-part-type="order">Lepidoptera</tp:taxon-name-part></tp:taxon-name>).</p></tp:treatment-sec><tp:treatment-sec sec-type="material" id="SECID0EW5DI"><title>Material examined.</title><p>China, Guizhou, Qiannan Buyei and Miao Autonomous Prefecture, Duyun City, Mayao River Valley (<named-content xmlns:xlink="http://www.w3.org/1999/xlink" content-type="dwc:verbatimCoordinates" xlink:type="simple"><named-content content-type="geo-json" specific-use="{&#34;type&#34;:&#34;Point&#34;,&#34;coordinates&#34;:[107.388044,26.368993]}" id="NCID0E65DI" xlink:type="simple">26°22'8.3748"N, 107°23'16.96"E</named-content></named-content>). On a pupa (<tp:taxon-name><tp:taxon-name-part taxon-name-part-type="order">Lepidoptera</tp:taxon-name-part></tp:taxon-name>), buried in soil, 4 September 2021, Wanhao Chen, <named-content xmlns:xlink="http://www.w3.org/1999/xlink" content-type="dwc:institutional_code" xlink:title="Herbarium of Guizhou Agricultural College" xlink:href="http://grbio.org/institution/guizhou-agricultural-college" xlink:type="simple">GZAC</named-content> DY09103 (specimen), DY091031, DY091032 (living culture); On a ladybug (<tp:taxon-name><tp:taxon-name-part taxon-name-part-type="family">Coccinellidae</tp:taxon-name-part></tp:taxon-name>); On the moss, 4 September 2021, Wanhao Chen, <named-content xmlns:xlink="http://www.w3.org/1999/xlink" content-type="dwc:institutional_code" xlink:title="Herbarium of Guizhou Agricultural College" xlink:href="http://grbio.org/institution/guizhou-agricultural-college" xlink:type="simple">GZAC</named-content> DY09102 (specimen), DY091021, DY091022 (living culture); On a caterpillar (<tp:taxon-name><tp:taxon-name-part taxon-name-part-type="order">Lepidoptera</tp:taxon-name-part></tp:taxon-name>), buried in soil, 4 September 2021, Wanhao Chen, <named-content xmlns:xlink="http://www.w3.org/1999/xlink" content-type="dwc:institutional_code" xlink:title="Herbarium of Guizhou Agricultural College" xlink:href="http://grbio.org/institution/guizhou-agricultural-college" xlink:type="simple">GZAC</named-content> DY09115 (specimen), DY091151, DY091152 (living culture); On a pupa (<tp:taxon-name><tp:taxon-name-part taxon-name-part-type="order">Lepidoptera</tp:taxon-name-part></tp:taxon-name>), buried in soil, 4 September 2021, Wanhao Chen, <named-content xmlns:xlink="http://www.w3.org/1999/xlink" content-type="dwc:institutional_code" xlink:title="Herbarium of Guizhou Agricultural College" xlink:href="http://grbio.org/institution/guizhou-agricultural-college" xlink:type="simple">GZAC</named-content> DY0929, DY09158 (specimen).</p></tp:treatment-sec><tp:treatment-sec sec-type="remarks" id="SECID0ENAAK"><title>Remarks.</title><p>Strains DY091021, DY091022, DY091031, DY091032, DY091151 and DY091152 were identified as belonging to <italic><tp:taxon-name><tp:taxon-name-part taxon-name-part-type="genus" reg="Samsoniella">Samsoniella</tp:taxon-name-part></tp:taxon-name></italic>, based on the BLASTn result and the phylogenetic analyses (Fig. <xref ref-type="fig" rid="F1">1</xref>) and clustered with <italic><tp:taxon-name><tp:taxon-name-part taxon-name-part-type="genus" reg="Samsoniella">S.</tp:taxon-name-part><tp:taxon-name-part taxon-name-part-type="species" reg="haniana">haniana</tp:taxon-name-part></tp:taxon-name></italic> in a subclade with high statistical support (100% <abbrev xmlns:xlink="http://www.w3.org/1999/xlink" xlink:title="maximum likelihood" id="ABBRID0EJBAK" xlink:type="simple">ML</abbrev>/ 1 PP). The characteristics of those strains were very closely linked with <italic><tp:taxon-name><tp:taxon-name-part taxon-name-part-type="genus" reg="Samsoniella">S.</tp:taxon-name-part><tp:taxon-name-part taxon-name-part-type="species" reg="haniana">haniana</tp:taxon-name-part></tp:taxon-name></italic>, which had fusiform or oval conidia (2.3–3.7 × 1.2–2.8 μm), phialide (5.4–12.1 × 1.2–2.9 μm) and a pupa host. Thus, the molecular phylogenetic results and morphologically-based conclusions supported the idea that strains DY091021, DY091022, DY091031, DY091032, DY091151 and DY091152 were <italic><tp:taxon-name><tp:taxon-name-part taxon-name-part-type="genus" reg="Samsoniella">S.</tp:taxon-name-part><tp:taxon-name-part taxon-name-part-type="species" reg="haniana">haniana</tp:taxon-name-part></tp:taxon-name></italic>.</p></tp:treatment-sec><tp:treatment-sec><!--Section generated to contain objects referenced in tp:taxon-treatment.--><fig id="F1" position="float" orientation="portrait"><object-id xmlns:xlink="http://www.w3.org/1999/xlink" content-type="doi" xlink:type="simple">10.3897/mycokeys.99.109961.figure1</object-id><object-id xmlns:xlink="http://www.w3.org/1999/xlink" content-type="arpha" xlink:type="simple">1C31DE21-B679-5CD2-AF39-5974991F0058</object-id><label>Figure 1.</label><caption><p>Phylogenetic relationships amongst the new strains and their allies based on multigene dataset (<abbrev xmlns:xlink="http://www.w3.org/1999/xlink" xlink:title="internal transcribed spacer" id="ABBRID0ETBDI" xlink:type="simple">ITS</abbrev>, <abbrev xmlns:xlink="http://www.w3.org/1999/xlink" xlink:title="large subunit ribosomal" id="ABBRID0EXBDI" xlink:type="simple">LSU</abbrev>, <italic><abbrev xmlns:xlink="http://www.w3.org/1999/xlink" xlink:title="RNA polymerase II largest subunit" id="ABBRID0E3BDI" xlink:type="simple">RPB1</abbrev></italic>, <italic>RPB2</italic> and <italic><abbrev xmlns:xlink="http://www.w3.org/1999/xlink" xlink:title="translation elongation factor 1 alpha" id="ABBRID0EDCDI" xlink:type="simple">TEF</abbrev></italic>). Statistical support values (≥ 70%/0.70) are shown at the nodes for <abbrev xmlns:xlink="http://www.w3.org/1999/xlink" xlink:title="maximum likelihood" id="ABBRID0EHCDI" xlink:type="simple">ML</abbrev> bootstrap support/<abbrev xmlns:xlink="http://www.w3.org/1999/xlink" xlink:title="Bayesian inference" id="ABBRID0ELCDI" xlink:type="simple">BI</abbrev> posterior probabilities. The new strains or species are in bold type.</p></caption><graphic xmlns:xlink="http://www.w3.org/1999/xlink" xlink:href="mycokeys-99-209-g001.jpg" position="float" orientation="portrait" xlink:type="simple" id="oo_906240.jpg"><uri content-type="original_file" xlink:type="simple">https://binary.pensoft.net/fig/906240</uri></graphic></fig></tp:treatment-sec></tp:taxon-treatment>
